# Supplementary material for: Children with Hirschsprung’s Disease Report Dietary Effects on Gastrointestinal Complaints More Frequently than Controls
Source: Children (Basel). 2023 Sep 12;10(9):1543. doi: 10.3390/children10091543 (PMC10530174; doi:10.3390/children10091543)
Supplement: Supplementary file 1 [file children-10-01543-s001.zip]

Archive with 1 entries (1 files):
- children-2574910-supplementary.pdf
